# Supplementary material for: Characterization of SLC34A2 as a Potential Prognostic Marker of Oncological Diseases
Source: Biomolecules. 2021 Dec 14;11(12):1878. doi: 10.3390/biom11121878 (PMC8699446; doi:10.3390/biom11121878)
Supplement: Supplementary file 1 [file biomolecules-11-01878-s001.zip]

Archive with 1 entries (1 files):
- biomolecules-1427520-supplementary.xlsx
