# Supplementary material for: Characterization of SLC34A2 as a Potential Prognostic Marker of Oncological Diseases
Source: Biomolecules. 2021 Dec 14;11(12):1878. doi: 10.3390/biom11121878 (PMC8699446; doi:10.3390/biom11121878)
Supplement: Supplementary file 1 [file biomolecules-11-01878-s001.zip › biomolecules-1427520-supplementary.xlsx]

## Sheet: Table S1
Supplementary Table S1. Overview of the collected data: 97 studies across 4 databases (cBioPortal, TCGA; cBioPortal, Genie; ICGC; ArrayExpress)
Location	cBioPortal, TCGA (number of samples with survival data is shown in parentheses)	The Intertional Cancer Genome Consortium	cBioPortal, Genie	ArrayExpress	Total sample sount by location
1. Adrenal gland	Adrenocortical carcinoma, n = 92 (91)	-	-	Adrenal gland, n = 36	128
2. Biliary Tract	Cholangiocarcinoma, n = 36 (36)	-	-	-	36
3. Bladder	Bladder Urothelial Carcinoma, n = 411 (411)	-	Bladder Cancer, n = 2118	Bladder, n = 20	2549
4. Bone	-	-	Bone Cancer, n = 718	Bone marrow, n = 1987	2705
5. Bowel	Colorectal adenocarcinoma, n = 594 (591)	Colorectal Cancer - CN, n = 411	Colorectal Cancer, n = 9395, Small Bowel Cancer, n = 287	Colon, n = 947	11634
6. Breast	Breast invasive carcinoma, n = 1084 (1082)	Breast ER+ and HER2- Cancer - EU/UK, n = 569	Breast Cancer, n = 11742	Breast, n = 1505	14900
7. CNS & Brain	Brain Lower Grade Glioma, n = 514 (514), Glioblastoma multiforme, n = 592 (592)	-	Glioma, n = 5357, CNS Cancer, n = 582, Sellar Tumor, n = 270, Nerve Sheath Tumor, n = 208, Miscellaneous Brain Tumor, n = 192	Brain, n = 791	8506
8. Cervix	Cervical squamous cell carcinoma and endocervical adenocarcinoma, n = 297 (297)	-	-	Cervix, n = 292	589
9. Esophagus & Stomach	Esophageal adenocarcinoma, n = 182 (182), Stomach adenocarcinoma, n = 440 (440)	-	Esophagogastric Cancer, n = 2544, Appendiceal Cancer, n = 469, Gastrointestil Stromal Tumor, n = 942, Gastrointestil Neuroendocrine Tumor, n = 464	Esophagus, n = 56, Stomach, n = 131, Abdomen, n = 72	5300
10. Eye	Uveal Melanoma, n = 80 (80)	-	-	-	80
11. Head and neck	Head and Neck squamous cell carcinoma, n = 523 (523)	-	Head and Neck Cancer, n = 1503, Salivary Gland Cancer, n = 720	Oral cavity, n = 78, Tongue, n = 42	2866
12. Kidney	Kidney renal clear cell carcinoma, n = 512 (512), Kidney renal papillary cell carcinoma, n = 283 (283), Kidney Chromophobe, n = 65 (65)	-	Rel Cell Carcinoma, n = 1665	Kidney, n = 293	2818
13. Liver	Liver hepatocellular carcinoma, n = 372 (372)	Liver Cancer – CN, n = 404, Liver Cancer - FR, n = 369	-	Liver, n = 636	1781
14. Lung	Lung adenocarcinoma, n = 566 (514), Lung squamous cell carcinoma, n = 487 (487)	Lung Cancer - KR, n = 170	Non-Small Cell Lung Cancer, n = 14303, Small Cell Lung Cancer, n = 541	Lung, n = 794	16861
15. Lymphoid	Diffuse Large B-Cell Lymphoma, n = 48 (48)	Malignt Lymphoma - DE, n = 274	Mature B-Cell Neoplasms, n = 2192, Mature T and NK Neoplasms, n = 433	Lymph node, n = 565	3512
16. Myeloid	Acute Myeloid Leukemia, n = 200 (200)	-	Leukemia, n = 2820	Blood, n = 1015, Peripheral blood, n = 1416	5451
17. Ovary	Ovarian serous cystadenocarcinoma, n = 585 (574)	-	Ovarian Cancer, n = 3527	Ovary, n = 573	4685
18. Pancreas	Pancreatic adenocarcinoma, n = 184 (179)	-	Pancreatic Cancer, n = 3613	Pancreas, n =235	4032
19. Pleura	Mesothelioma, n = 87 (87)	-	Mesothelioma, n = 620	-	707
20. Prostate	Prostate adenocarcinoma, n = 494 (494)	-	Prostate Cancer, n = 3490	Prostate, n = 314	4298
21. Skin	Skin Cutaneous Melanoma, n = 448 (441)	-	Melanoma, Skin Cancer, n = 3847, Non-Melanoma, n = 687	Skin, n = 647	5629
22. Soft Tissue	Pheochromocytoma and Paraganglioma, n = 178 (178), Sarcoma, n = 255 (255)	-	Soft Tissue Sarcoma, n = 2752	-	3187
23. Testis	Testicular Germ Cell Tumors, n = 149 (145)	-	-	-	149
24. Thymus	Thymoma, n = 123 (122)	-	-	-	123
25. Thyroid	Thyroid carcinoma, n = 500 (500)	-	Thyroid Cancer, n = 1398	Thyroid, n = 30	1928
26. Uterus	Uterine Carcinosarcoma, n = 57 (57), Uterine Corpus Endometrial Carcinoma, n = 529 (529)	-	Endometrial Cancer, n = 2905	Uterus, n = 275	3656
27. Various tumors	-	-	Embryol Tumor, n = 288, Cancer of Unknown Primary, n = 2777	-	3065
Sample Count	10967	2197	85369	12750	111283

## Sheet: Table S2
Supplementary Table S2. List of functionally significant missense and indel mutations in SLC34A2 gene
Protein ID	Protein consequence	rsID	Allele Frequency	Tumor Locations	Sample Count	Conserved region
SLC34A2	p.P52L	rs374467761	1.59076e-05	CNS and Brain, Liver	2
SLC34A2	p.P52R			Kidney	1
SLC34A2	p.D68G			Breast	1
SLC34A2	p.W70R			Soft Tissue	1
SLC34A2	p.D86Y	rs375619028	3.97722e-06	Bowel, Uterus	3
SLC34A2	p.K90E			Soft Tissue	1
SLC34A2	p.L108F			Various tumors	1
SLC34A2	p.S114F			Skin	1	+
SLC34A2	p.A121T	rs565847214	1.19294e-05	Cervix	1	+
SLC34A2	p.G146R	rs1313059606	3.97947e-06	Skin	1	+
SLC34A2	p.I149_V153del			CNS and Brain	1	+
SLC34A2	p.G150E			Skin	2	+
SLC34A2	p.T154A	rs201866415	2.1228e-05	Breast, Esophagus and Stomach, Lymphoid, Ovary, Pleura	6	+
SLC34A2	p.L156F			Kidney	1	+
SLC34A2	p.V157G			Esophagus and Stomach	1	+
SLC34A2	p.S159N			Various tumors	1	+
SLC34A2	p.S163L			Bowel	1	+
SLC34A2	p.V171A			Uterus	1	+
SLC34A2	p.S174L			Skin	1	+
SLC34A2	p.L175S			Bowel	1	+
SLC34A2	p.R179W	rs552759498	7.95697e-06	Skin	3
SLC34A2	p.A181V			Uterus	1	+
SLC34A2	p.P183H			Skin	1	+
SLC34A2	p.G191A			Lung	1	+
SLC34A2	p.G205E			Skin	1
SLC34A2	p.G205R			Skin	1
SLC34A2	p.A213T			Uterus	1
SLC34A2	p.G216V			Head and neck	1	+
SLC34A2	p.A217P			Lung	1	+
SLC34A2	p.T218S			Esophagus and Stomach	1	+
SLC34A2	p.D221V			Esophagus and Stomach	1	+
SLC34A2	p.F223_N224delinsY			Lung	1	+
SLC34A2	p.V228E			Liver	1	+
SLC34A2	p.L229S	rs755318649	7.95279e-06	Lymphoid, Uterus	2	+
SLC34A2	p.P233L			Various tumors	1	+
SLC34A2	p.G257A			Ovary	1	+
SLC34A2	p.G257E			Skin	1	+
SLC34A2	p.G257R	rs751362507	3.97633e-06	Lung, Skin	2	+
SLC34A2	p.L264P			Lung	1	+
SLC34A2	p.L264del			Lung	1	+
SLC34A2	p.P270H			Esophagus and Stomach	1	+
SLC34A2	p.K273M			Various tumors	1	+
SLC34A2	p.K281del			Lung	1
SLC34A2	p.V282A	rs1403002865	3.98425e-06	Skin	1
SLC34A2	p.N295S			Uterus	1
SLC34A2	p.S297I			Liver	1
SLC34A2	p.V299_W302delinsG			CNS and Brain	1
SLC34A2	p.K300N			Uterus	1
SLC34A2	p.P317L			Lymphoid	1
SLC34A2	p.S318W			Breast, Kidney	4
SLC34A2	p.P360Q	rs138755203	2.82797e-05	Ovary	1
SLC34A2	p.G365S			Soft Tissue	1
SLC34A2	p.S372F			Skin	1
SLC34A2	p.I383T	rs771701778	3.97643e-06	Bowel	1
SLC34A2	p.S389Y			Uterus	1
SLC34A2	p.A396T	rs560657112	1.99559e-05	Lung, Thymus, Uterus	4
SLC34A2	p.K400N			Uterus	1
SLC34A2	p.I403del			Lung	1
SLC34A2	p.P410S			Skin	1
SLC34A2	p.P410L			Skin	2
SLC34A2	p.P410H			Uterus	1
SLC34A2	p.G423R	rs769110830	2.12106e-05	Esophagus and Stomach	1	+
SLC34A2	p.G425R			CNS and Brain, Head and neck	2
SLC34A2	p.I429S			Lung	1	+
SLC34A2	p.Q431H			Skin	1	+
SLC34A2	p.S434F			Skin	1	+
SLC34A2	p.T437M	rs749870943	7.95241e-06	Uterus	1	+
SLC34A2	p.S438L	rs200073812	1.19286e-05	Liver, Skin	2	+
SLC34A2	p.I451F	rs1270314548	3.97621e-06	Bowel, Lymphoid	2	+
SLC34A2	p.S461C	rs758978788	3.9763e-06	Lung	4	+
SLC34A2	p.T468A			Bowel, Esophagus and Stomach	2	+
SLC34A2	p.A473T	rs377112763	4.24202e-05	Esophagus and Stomach, Head and neck, Lung	3	+
SLC34A2	p.A473V	rs1258211926	3.9764e-06	Uterus	1	+
SLC34A2	p.S484L			Skin	1	+
SLC34A2	p.C490W			Lung	1	+
SLC34A2	p.G498D			Kidney	1	+
SLC34A2	p.G498S	rs1022453751	3.98896e-06	Bowel	1	+
SLC34A2	p.L500W			Prostate	1
SLC34A2	p.Y503H			Esophagus and Stomach, Head and neck	2	+
SLC34A2	p.Y503C			Bowel	1	+
SLC34A2	p.Y503F			Bowel	1	+
SLC34A2	p.P504L			Breast, Lung, Various tumors	3	+
SLC34A2	p.P506L			Lung	1
SLC34A2	p.P506R	rs769551404	1.99083e-05	Bowel, Skin	2
SLC34A2	p.P506S			Liver, Skin	3
SLC34A2	p.R509H			Prostate	1
SLC34A2	p.P511S			Bowel	1
SLC34A2	p.R513C	rs147732740	7.9576e-06	Soft Tissue	1	+
SLC34A2	p.R526C			Uterus	1	+
SLC34A2	p.R526H	rs1415224624	3.97671e-06	Bowel	1	+
SLC34A2	p.F538del			Lung, Lymphoid, Kidney	3
SLC34A2	p.G546D			Bowel	1	+
SLC34A2	p.A550T			Uterus	1
SLC34A2	p.G551C			Cervix	1	+
SLC34A2	p.V558G			Lung	1	+
SLC34A2	p.V558F			Liver	1	+
SLC34A2	p.G559W			Lung	1
SLC34A2	p.P561S			Skin	1	+
SLC34A2	p.V563del			Lung, Various Tumors	2
SLC34A2	p.L572P			Uterus	1
SLC34A2	p.R578C	rs538449848	3.97763e-06	Skin, Various tumors	2
SLC34A2	p.P584L	rs758313049	7.07219e-06	Bowel, Lymphoid	2
SLC34A2	p.P584T	rs61740663	3.57953e-05	Bowel	1
SLC34A2	p.P594A	rs1022087472	3.97709e-06	Skin	1
SLC34A2	p.R598C	rs756835851	3.97753e-06	CNS and Brain	3
SLC34A2	p.S599L	rs116358149	7.07234e-06	CNS and Brain	1
SLC34A2	p.C621_C622del			Head and Neck	1
SLC34A2	p.V624_R627del			Bowel	1
SLC34A2	p.A628_R640del			Esophagus and Stomach	1
SLC34A2	p.D634_P636del			Bowel	1
SLC34A2	p.C645Y			Uterus	1
SLC34A2	SLC34A2-ROS1			Lung	10
SLC34A2	SLC34A2-INTERGENIC			Lung, Uterus	2
SLC34A2	SLC34A2-PPFIA1			Lung	1

## Sheet: Table S3
Supplementary Table S3. Functionally significant mutations in SLC34A2 gene found in two or more tumor locations
Protein ID	Protein consequence	rsID	Allele Frequency	Tumor Locations	Conserved region
SLC34A2	p.P52L	rs374467761	1.59076e-05	CNS and Brain, Liver
SLC34A2	p.D86Y	rs375619028	3.97722e-06	Bowel, Uterus
SLC34A2	p.T154A	rs201866415	2.1228e-05	Breast, Esophagus and Stomach, Lymphoid, Ovary, Pleura	+
SLC34A2	p.L229S	rs755318649	7.95279e-06	Lymphoid, Uterus	+
SLC34A2	p.G257R	rs751362507	3.97633e-06	Lung, Skin	+
SLC34A2	p.S318W			Breast, Kidney
SLC34A2	p.A396T	rs560657112	1.99559e-05	Lung, Thymus, Uterus
SLC34A2	p.G425R			CNS and Brain, Head and neck
SLC34A2	p.S438L	rs200073812	1.19286e-05	Liver, Skin	+
SLC34A2	p.I451F	rs1270314548	3.97621e-06	Bowel, Lymphoid	+
SLC34A2	p.T468A			Bowel, Esophagus and Stomach	+
SLC34A2	p.A473T	rs377112763	4.24202e-05	Esophagus and Stomach, Head and neck, Lung	+
SLC34A2	p.Y503H			Esophagus and Stomach, Head and neck	+
SLC34A2	p.P504L			Breast, Lung, Various tumors	+
SLC34A2	p.P506R	rs769551404	1.99083e-05	Bowel, Skin
SLC34A2	p.P506S			Liver, Skin
SLC34A2	p.F538del			Lung, Lymphoid, Kidney
SLC34A2	p.V563del			Lung, Various Tumors
SLC34A2	p.R578C	rs538449848	3.97763e-06	Skin, Various tumors
SLC34A2	p.P584L	rs758313049	7.07219e-06	Bowel, Lymphoid
SLC34A2	SLC34A2-INTERGENIC			Lung, Uterus

## Sheet: Table S4
Supplementary Table S4. Tumor locations with highest numbers of functionally significant mutations in SLC34A2 gene
Skin
Ptein Change	rsID	Allele Frequency	Tumor Locations	Conserved region
p.S114F			Skin	+
p.G146R	rs1313059606	3.97947e-06	Skin	+
p.G150E			Skin	+
p.S174L			Skin	+
p.R179W	rs552759498	7.95697e-06	Skin
p.P183H			Skin	+
p.G205E			Skin
p.G205R			Skin
p.G257E			Skin	+
p.G257R	rs751362507	3.97633e-06	Lung, Skin	+
p.V282A	rs1403002865	3.98425e-06	Skin
p.S372F			Skin
p.P410S			Skin
p.P410L			Skin
p.Q431H			Skin	+
p.S434F			Skin	+
p.S438L	rs200073812	1.19286e-05	Liver, Skin	+
p.S484L			Skin	+
p.P506R	rs769551404	1.99083e-05	Bowel, Skin
p.P506S			Liver, Skin
p.P561S			Skin	+
p.R578C	rs538449848	3.97763e-06	Skin, Various tumors
p.P594A	rs1022087472	3.97709e-06	Skin
Lung
Ptein consequence	rsID	Allele Frequency	Tumor Locations	Conserved region
p.G191A			Lung	+
p.A217P			Lung	+
p.F223_N224delinsY			Lung	+
p.G257R	rs751362507	3.97633e-06	Lung, Skin	+
p.L264P			Lung	+
p.L264del			Lung	+
p.K281del			Lung
p.A396T	rs560657112	1.99559e-05	Lung, Thymus, Uterus
p.I403del			Lung
p.I429S			Lung	+
p.S461C	rs758978788	3.9763e-06	Lung	+
p.A473T	rs377112763	4.24202e-05	Esophagus and Stomach, Head and neck, Lung	+
p.C490W			Lung	+
p.P504L			Breast, Lung, Various tumors	+
p.P506L			Lung
p.F538del			Lung, Lymphoid, Kidney
p.V558G			Lung	+
p.G559W			Lung
p.V563del			Lung, Various Tumors
SLC34A2-ROS1			Lung
SLC34A2-INTERGENIC			Lung, Uterus
SLC34A2-PPFIA1			Lung
Bowel
Ptein Change	rsID	Allele Frequency	Sites	Conserved region
p.D86Y	rs375619028	3.97722e-06	Bowel, Uterus
p.S163L			Bowel	+
p.L175S			Bowel	+
p.I383T	rs771701778	3.97643e-06	Bowel
p.I451F	rs1270314548	3.97621e-06	Bowel, Lymphoid	+
p.T468A			Bowel, Esophagus and Stomach	+
p.G498S	rs1022453751	3.98896e-06	Bowel	+
p.Y503C			Bowel	+
p.Y503F			Bowel	+
p.P506R	rs769551404	1.99083e-05	Bowel, Skin
p.P511S			Bowel
p.R526H	rs1415224624	3.97671e-06	Bowel	+
p.G546D			Bowel	+
p.P584L	rs758313049	7.07219e-06	Bowel, Lymphoid
p.P584T	rs61740663	3.57953e-05	Bowel
p.V624_R627del			Bowel
p.D634_P636del			Bowel
Uterus
Ptein Change	rsID	Allele Frequency	Tumor Locations	Conserved region
p.D86Y	rs375619028	3.97722e-06	Bowel, Uterus
p.V171A			Uterus	+
p.A181V			Uterus	+
p.A213T			Uterus
p.L229S	rs755318649	7.95279e-06	Lymphoid, Uterus	+
p.N295S			Uterus
p.K300N			Uterus
p.S389Y			Uterus
p.A396T	rs560657112	1.99559e-05	Lung, Thymus, Uterus
p.K400N			Uterus
p.P410H			Uterus
p.T437M	rs749870943	7.95241e-06	Uterus	+
p.A473V	rs1258211926	3.9764e-06	Uterus	+
p.R526C			Uterus	+
p.A550T			Uterus
p.L572P			Uterus
p.C645Y			Uterus
SLC34A2-INTERGENIC			Lung, Uterus

## Sheet: Figure S1
Figure S1. Multivariate survival analysis using clinical parameters and the SLC34A2 group. A-B. Tumor samples were divided into groups by the presence or absence of SLC34A2 mutation: breast − Breast invasive carcinoma – n=1082; thymus − Thymoma – n=122. C-E. Tumor samples were divided into groups by level of SLC34A2 mRNA expression: CNS and brain − Brain Lower Grade Glioma, n = 514; Glioblastoma …
